# Supplementary material for: Draft genome sequence data of Streptomyces sp. SS1-1, an endophytic strain showing cytotoxicity against the human lung cancer A549 cell line
Source: Data Brief. 2020 Apr 8;30:105497. doi: 10.1016/j.dib.2020.105497 (PMC7153288; doi:10.1016/j.dib.2020.105497)
Supplement: Supplementary file 1 [file mmc1.xml]

<?xml version="1.0" encoding="utf-8" standalone="no"?>
<data>
  <datasets>
    <author>nhchuong@hcmus.edu.vn</author>
    <type>0</type>
    <dataset>
      <value>6</value>
      <reason>Other (please explain)</reason>
      <comments>I have submitted my raw data as a supplementary data file along with my manuscript.</comments>
    </dataset>
  </datasets>
</data>
