# Supplementary material for: Draft genome sequence data of Streptomyces sp. SS1-1, an endophytic strain showing cytotoxicity against the human lung cancer A549 cell line
Source: Data Brief. 2020 Apr 8;30:105497. doi: 10.1016/j.dib.2020.105497 (PMC7153288; doi:10.1016/j.dib.2020.105497)
Supplement: Supplementary file 2 [file mmc2.zip]

Archive with 12 entries (12 files):
- Actinomyces_1250-PE-7AAD-1_001.fcs
- Actinomyces_1250-PE-7AAD-2_001.fcs
- Actinomyces_1250-PE-7AAD-3_001.fcs
- Actinomyces_2500-PE-7AAD-1_001.fcs
- Actinomyces_2500-PE-7AAD-2_001.fcs
- Actinomyces_2500-PE-7AAD-3_001.fcs
- Actinomyces_untreat-PE-7AAD-1_001.fcs
- Actinomyces_untreat-PE-7AAD-2_001.fcs
- Actinomyces_untreat-PE-7AAD-3_001.fcs
- Actinomyces_untreat-unstain-1_001.fcs
- Actinomyces_untreat-unstain-2_001.fcs
- Actinomyces_untreat-unstain-3_001.fcs
